# Supplementary material for: Global Measles Surveillance: Trends, Challenges, and Implications for Public Health Interventions
Source: Infect Dis Rep. 2024 Apr 16;16(2):367–79. doi: 10.3390/idr16020028 (PMC11050389; doi:10.3390/idr16020028)
Supplement: Supplementary file 1 [file idr-16-00028-s001.zip]

Archive with 1 entries (1 files):
- idr-2913339-supplementary.pdf
